# Supplementary material for: Unbiased Estimation of Mutation Rates under Fluctuating Final Counts
Source: PLoS One. 2014 Jul 2;9(7):e101434. doi: 10.1371/journal.pone.0101434 (PMC4079557; doi:10.1371/journal.pone.0101434)
Supplement: File S1 — is a script of the R functions that have been used for the simulation experiments described here. It is a preliminary version of a forthcoming R package. The functions have not been protected nor optimized. (R) [file pone.0101434.s001.r]

#-----------------------------------------------------------------
#
#               Unbiased estimation of mutation rates 
#                  under fluctuating final counts
#
#                           B. Ycart
#                         June 10, 2014
#
# NB: this is a preliminary script, to be transformed into
#     forthcoming R package.
#-----------------------------------------------------------------
# Simulation:
#   rmut <- function(n,mutrate,fitness,mfn,cvfn,distr,death)
#               n: sample size
#               mutrate: mutation rate
#               fitness: ration of growth rates
#               mfn: mean final number 
#               cvfn: coefficient of variation of final numbers
#               distr: division time distribution
#               death: death probability for mutant cells
#
# Estimates:
#   P0.pi <- function(mc,mfn,cvfn) # p0-method with bias correction
#   MLP0.pi <- function(mc,fn)     # p0-method by maximum likelihood
#   ML.pirho <- function(mc,fn,M)  # paired estimates for mutation rate and fitness 
#               mc: sample of mutant counts
#               fn: sample of final numbers, paired with mc
#               mfn: mean final number  
#               cvfn: coefficient of variation of final numbers
#               M: division time model for calculations ("E" or "D")
#
# Usage:
#  n <- 100; mr <- 1e-9; fit <- 1; 
#  mfn <- 1e9; cvfn <- 0.5;
#  distr <- goflnormBA; death <- 0;
#  mcfn <- rmut(n,mr,fit,mfn,cvfn,distr,death)  # sample
#  mc <- mcfn[,1]; fn <- mcfn[,2]               # mutant counts and final numbers
#  pi1 <- P0.pi(mc,mfn,0)                       # p0-method no bias correction
#  confint.gauss(pi1$pmut,pi1$sd.pmut)          # confidence interval
#  pi2 <- P0.pi(mc,mfn,cvfn)                    # p0-method with bias correction
#  confint.gauss(pi2$pmut,pi2$sd.pmut)          # confidence interval
#  pi3 <- MLP0.pi(mc,fn)                        # p0-method by ML
#  confint.gauss(pi3$pmut,pi3$sd.pmut)          # confidence interval
#  pi4 <- ML.pirho(mc,fn)                       # paired estimates by ML constant times
#  confint.gauss(pi4$pmut,pi4$sd.pmut)          # confidence interval
#  pi5 <- ML.pirho(mc,fn,"E")                   # paired estimates by ML exponential times
#  confint.gauss(pi5$pmut,pi5$sd.pmut)          # confidence interval
#  cbind(unlist(pi1),unlist(pi2),unlist(pi3),unlist(pi4)[1:2],unlist(pi5)[1:2])
#
# Warning: the functions have not been protected nor optimized;
#          they may fail on extreme inputs in particular for 
#          fitness too small or mfn too large.
#
# Data from David (1970) and Werngren & Hoffner 2006 at the end of the file 
#
#-----------------------------------------------------------------

#-----------------------------------------------------------------
#                  division time distributions 
#----------------------------------------------------------------

growth.rate <- function(distr){
#   returns the growth rate of distribution distr. 
#   The distribution distr is given as a list of a character chain 
#   followed by the list of parameters. 
#   The growth rate is such that L(s)=1/2, where L is the Laplace 
#   transform of the distribution.
#
#   usage: distr <- list("dirac",location=1)
#          distr <- list("exp",rate=1)
#          distr <- list("gamma",shape=2,scale=1)
#          distr <- list("lnorm",meanlog=0,sdlog=1)
#          growth.rate(distr)
#          growth.rate(goflnormBA)
#
switch(distr[[1]],
   dirac={                              # Dirac distribution
      return(log(2)/distr$location)
        },                              # end Dirac distribution
   exp={                                # Exponential distribution
      return(distr$rate)
        },                              # end Exponential distribution
   gamma={                              # Gamma distribution
      a <- distr$shape                  # shape parameter
      l <- distr$scale                  # scale parameter
      s <- (2^(1/a)-1)/l                # growth rate
      return(s)
        },                              # end Gamma distribution
   lnorm={                              # Log-normal distribution
      a<-distr$sdlog                    # sdlog parameter
      l<-distr$meanlog                  # meanlog parameter
      lap <- function(s){               # Laplace transform
      f <- function(x){exp(-s*exp(a*x+l)
                         -x^2/2)}       # integrand
      I <- {integrate(f,
            lower=-Inf,upper=Inf)}      # integrate from - to + infinity
      I <- I$value                      # get the value
      I <- I/sqrt(2*pi)                 # rescale
      return(I-0.5)                     # return shifted Laplace transform
      }                                 # end Laplace transform         
      lwb <- 1                          # lower bound of search interval
      while(lap(lwb)<0){lwb<-lwb/2}     # adjust lower bound
      upb <- 1                          # upperbound of search interval
      while(lap(upb)>0){upb<-upb+1}     # adjust upperbound
      s <- uniroot(lap,c(lwb,upb))      # find root of lap 
      s <- s$root                       # rescale root
      return(s)
        }                               # end Log-Normal distribution
)                                       # end switch
}                                       # end function growth.rate

adjust.rate <- function(distr,rho){
#   rescales the parameter(s) of distribution distr to growh rate rho.
#   The distribution is given and returned as a list of a character chain 
#   followed by the list of parameters. 
#
#   usage: distr <- list("gamma",shape=2,scale=1)
#          adjust.rate(distr)
#
adistr <- distr                         # adjusted distribution
switch(distr[[1]],
   dirac={                              # Dirac distribution
      adistr$location <- log(2)/rho     # new location parameter
      return(adistr)
        },                              # end Dirac distribution
   exp={                                # Exponential distribution
      adistr$rate <- rho
      return(adistr)
        },                              # end Exponential distribution
   gamma={                              # Gamma distribution
      a <- distr$shape                  # shape parameter
      adistr$scale <- (2^(1/a)-1)/rho   # new scale parameter
      return(adistr)
        },                              # end Gamma distribution
   lnorm={                              # Log-normal distribution
      s <- growth.rate(distr)           # compute growth rate
      {adistr$meanlog <- 
             adistr$meanlog+log(s/rho)} # adjust scale parameter
      return(adistr)
        }                               # end Log-Normal distribution
)                                       # end switch
}                                       # end function growth.rate


#-----------------------------------------------------------------
#               pre-defined division time distributions
#-----------------------------------------------------------------


#--------------------- Dirac and exponential ---------------------
ddir <- list("dirac",location=log(2))
dexp <- list("exp",rate=1)


#------------------- realistic distributions ---------------------
# The distributions defined below were fitted on data from 
# C. D. Kelly and O. Rahn: The growth rate of individual bacterial cells
# J. Bacteriol. 23(2):147-153
# The data were Bacterium aerogenes division times (Table 2 p. 149)
# The parameters were estimated by maximum likelihood, the goodness
# of fit was tested by the Kolmogorov-Smirnov and Anderson Darling tests.
# The adjusted distributions were then rescaled to have growth rate 1.
#
gofgammaBA <- list("gamma",shape=11.18049,scale=0.06395825)
goflnormBA <- list("lnorm",meanlog=-0.3795851,sdlog=0.3016223)

#-----------------------------------------------------------------
#        Yule and Luria-Delbruck probability distributions
#-----------------------------------------------------------------

dGY=function(m,rho,M,deriv=FALSE){
#   returns the probabilities pk for k in 0:m 
#   for the Yule distribution with parameter rho.
#   If M="E", division times are exponential, if
#   M="D", they are supposed constant. If deriv=TRUE,
#   the first and second derivatives with respect to rho
#   are returned as second and third rows of a 3 by m matrix.
#
switch(M,                               # according to model
   D={                                  # Dirac model
     n <- floor(log2(m))                # largest n such that 2^n<=m
     ind <- which((1:m)%in%2^(0:n))     # indices of non null values
     p <- (1-2^(-rho))*2^(-(0:n)*rho)   # non null probabilities
     P <- rep(0,m)
     P[ind] <- p                        # insert non null probabilities
     if(deriv){
        p <- (0:n)*p                    # first derivatives
        p <- 2^(-(1:(n+1))*rho)-p
        p <- p*log(2)
        Q <- rep(0,m)
        Q[ind] <- p                     # insert first derivatives
        P <- rbind(P,Q)                 # stack result
        p <- -(0:n)*log(2)*p            # second derivatives
        p <- p-(log(2)^2)*(1:(n+1))*2^(-(1:(n+1))*rho)
        Q[ind] <- p                     # insert second derivatives
        P <- rbind(P,Q)                 # stack result     
      }                                 # end if
     },                                 # end Dirac model
   E={                                  # Exponential model
     P<-rho*beta((rho+1)*rep(1,m),1:m)  # compute the probabilities
     if(deriv){
        psi1 <- digamma(rho+(1:(m+1)))  # digamma values
        psi1 <- psi1[1]-psi1
        psi1 <- psi1[-1]
        psi2 <- trigamma(rho+(1:(m+1))) # trigamma values
        psi2 <- psi2[1]-psi2
        psi2 <- psi2[-1]
        Q1 <- P*(1/rho+psi1)            # first derivatives
        Q2 <-P*(2*psi1/rho+psi1^2+psi2) # second derivatives
        P <- rbind(P,Q1,Q2)
      }                                 # end if
     }                                  # end Exponential model
      )                                 # end switch
row.names(P) <- NULL
return(P)
}                                       # end function dGY

dGLD=function(m,alpha,rho,M,deriv=FALSE){
#   returns the probabilites qk for k in 0:m for the 
#   Luria-Delbruck distribution with parameters alpha and rho.
#   If M="E", division times are exponential, if
#   M="D", they are supposed constant. If deriv=TRUE,
#   the first and second derivatives with respect to alpha and rho
#   are returned as lines 2 to 6 of a 6 by m+1 matrix.
#   rows 2,3 : the partial derivatives of qk with respect to alpha and rho
#   rows 4,5,6 : the second-order partial derivatives of qk with respect 
#   to alpha, (alpha,rho), and rho.
#
if (!deriv){                    
   Q <- rep(0,m+1)                      # vector of LD probabilities
   Q[1] <- exp(-alpha)                  # initial probability q0
   if (m>0){                            # if any other needed
      P <- dGY(m,rho,M,deriv=FALSE)     # vector of Yule probabilities
      for (k in 1:m){                   # loop on values
         I <- seq(1,k)                  # increasing indices
         D <- seq(k,1,by=-1)            # decreasing indices
         Q[k+1]<-{(alpha/k)*            # coefficient   
                   sum(I*P[I]*Q[D])}    # convolution
      }                                 # end for
   }                                    # end if m>0
   res <- Q
}else{                                  # if derivatives
   if (m>0){
      dP <- dGY(m,rho,M,deriv=TRUE)     # matrix of probas and derivatives
      P <- dP[1,]                       # Yule probabilities
      dPr <- dP[2,]                     # derivatives in rho
      ddPrr <- dP[3,]                   # 2nd derivatives in rho
      Q <- rep(0,m+1)                   # vector of LD probabilities
      Q[1] <- exp(-alpha)              
      dQa <- rep(0,m+1)                 # derivatives in alpha
      dQa[1] <- -exp(-alpha) 
      dQr <- rep(0,m+1)                 # derivatives in rho
      dQr[1] <- 0   
      ddQaa <- rep(0,m+1)               # 2nd derivatives in alpha
      ddQaa[1] <- exp(-alpha)
      ddQar <- rep(0,m+1)               # 2nd derivatives in alpha,rho
      ddQar[1] <- 0
      ddQrr <- rep(0,m+1)               # 2nd derivatives in rho
      ddQrr[1] <- 0
      for (k in 1:m){                   # loop on values
         I <- seq(1,k)                  # increasing indices
         D <- seq(k,1,by=-1)            # decreasing indices
         Q[k+1] <- (alpha/k)*sum(I*P[I]*Q[D])
         dQa[k+1] <- sum(P[I]*Q[D])-Q[k+1]
         dQr[k+1] <- alpha*(sum(dPr[I]*Q[D]))
         ddQaa[k+1] <- sum(P[I]*dQa[D])-dQa[k+1]
         ddQar[k+1] <- sum(dPr[I]*(Q[D]+alpha*dQa[D]))
         ddQrr[k+1] <- alpha*sum(ddPrr[I]*Q[D]+dPr[I]*dQr[D])
      }                                 # end for
   res <- rbind(Q,dQa,dQr,ddQaa,ddQar,ddQrr)
   }else{                                     
      res <- exp(-alpha)*rbind(1,-1,0,1,0,0)
   }                                    # end if m>0
}                                       # end if derivatives 
row.names(res) <- NULL  
return(res)
}                                       # end function dGLD

pGY=function(m,rho,M){
#   returns the probability to be smaller or equal to m 
#   for the Yule distribution with parameter rho.
#   If M="E", division times are exponential, if
#   M="D", they are supposed constant.
#
switch(M,                               # according to model
   D={                                  # Dirac model
     p <- 1-2^(-(1+floor(log2(m)))*rho) # compute the probability
     },                                 # end Dirac model
   E={                                  # Exponential model
     p <- 1-rho*beta(rho,m+1);          # compute the probability
     }                                  # end Exponential model
      )                                 # end switch	  
return(p)
}                                       # end function pGY

pGLD=function(m,alpha,rho,M){
#   returns the probability to be smaller or equal to m for the 
#   Luria-Delbruck distribution with parameters alpha and rho.
#   If M="E", division times are exponential, if
#   M="D", they are supposed constant.
#
Q <- dGLD(m,alpha,rho,M,deriv=FALSE)    # vector of LD probabilities
return(sum(Q))
}                                       # end function pGLD

qGY=function(p,rho,M){
#   returns the quantile of order p 0<p<1 
#   for the Yule distribution with parameter rho.
#   If M="E", division times are exponential, if
#   M="D", they are supposed constant.
#
k <- 1                                  # initialize quantile
P <- 0                                  # cumulated probability
while (P<p){                            # up to desired probability
    P <- pGY(k,rho,M)                   # compute new cumulated proba
    k <- k+1                            # increment index
    }                                   # end while
return(k-1)                             # last value with proba smaller
}                                       # end function qGY

qGLD=function(p,alpha,rho,M){
#   returns the quantile of order p 0<p<1 for the
#   Luria-Delbruck distribution with parameters alpha and rho.
#   If M="E", division times are exponential, if
#   M="D", they are supposed constant.
#
Max <-100                               # large enough table
P <- cumsum(dGLD(Max,alpha,rho,M))      # truncated distribution function
if (p<=P[1]){k<-0                       # first quantile
    }else{ 
        k <- max(which(P<p))            # quantile if in the actual table
        while (k>Max){                  # if p not yet in the table
        Max <- 2*Max                    # double the table
        P <- cumsum(dGLD(Max,alpha,rho,M))
        k <- max(which(P<p))            # quantile if in the table
        }                               # end while
    }                                   # end if
return(k)
}                                       # end function qGLD

#-----------------------------------------------------------------
#                        Simulation
#-----------------------------------------------------------------

rdt <- function(n,distr){
#   Returns a sample of size n of distribution distr.
#   The distribution distr is given as a list of a character chain 
#   followed by the list of parameters. 
#
#   usage: distr <- list("lnorm",meanlog=0,sdlog=1)
#          rdt(100,distr)
#          rdt(1000,goflnormBA)
#
switch(distr[[1]],
    dirac={                             # constant division times
        l <- distr$location             # location parameter
        return(rep(l,n))
          },                            # end Dirac distribution
    exp={                               # exponential distribution
        r <- distr$rate                 # rate parameter
        return(rexp(n,rate=r))
          },                            # end exponential distribution
    gamma={                             # gamma distribution
        a <- distr$shape                # shape parameter
        l <- distr$scale                # scale parameter
        return(rgamma(n,shape=a,scale=l))
          },                            # end gamma distribution
    lnorm={                             # Log Normal distribution
        a <- distr$sdlog                # sdlog parameter
        l <- distr$meanlog              # meanlog parameter
        return(rlnorm(n,meanlog=l,sdlog=a))
          }                             # end log normal distribution
)                                       # end switch
}                                       # end function rdt

clone.size <- function(t,distr,death){
#   Simulates a clone, returns the number of living cells at t.
#   The division times are independent with distribution distr. 
#   The distribution distr is given as a list of a character chain 
#   followed by the list of parameters. 
#   Variable death is the probability for a cell to die. 
#
#   usage: distr <- list("lnorm",meanlog=0,sdlog=1)
#          split.times(5,distr,0.1)
#
                   # initialization
g <- 0                                  # current generation
lt <- rdt(1,distr)                      # division times of current generation
st <- lt                                # split times of current generation
cs <- length(which(st>=t))              # clone size
div <- (st<t)&(runif(length(st))>death) # dividing cells
st <- st[div]                           # split times of dividing cells
ST <- st                                # all split times
ng <- length(st)                        # dividing cells in current generation
                   # main loop
while((ng>0)&&(ng<1e+6)){               # while divisions still happen  
    g <- g+1                            # next generation
    ng <- ng*2                          # double the number of cells
    stm <- {as.vector(matrix(rbind(st,st),
                             1,ng))}    # duplicate split times
    gtf <- rdt(ng,distr)                # division times of daughters
    st <- stm+gtf                       # split times of daughters
    cs <- cs+length(which(st>=t))       # living cells at time t
    div <- {(st<t)&
            (runif(length(st))>death)}  # dividing cells
    st <- st[div]                       # keep their split times
    ST <- append(ST,st)                 # stack split times
    ng <- length(st)                    # dividing cells in next generation
}                                       # end while
return(cs)                              # return clone size
}                                       # end function split.times

rGY <- function(n,fitness,distr,death){
#   returns a sample of size n for the Yule distribution,
#   GY(fitness,distr) which is the exponential mixture with 
#   rate fitness of clone sizes simulated on independent 
#   division times with distribution distr, adjusted to
#   have unit growth rate.
#   The distribution distr is given as a list of a character chain 
#   followed by the list of parameters.
#   Variable death is the probability for a cell to die. 
#
#   usage: distr <- list("lnorm",meanlog=0,sdlog=1)
#          rGY(50,0.9,distr,0.1)
#
T <- rexp(n,rate=fitness)               # random times
adistr <- adjust.rate(distr,rho=1)      # adjust to unit growth rate
S <- sapply(T,function(t){              # for each random time t
       clone.size(t,adistr,death)})     # size of a simulated clone
return(S)
}                                       # end function rGY

rmut <- function(n,mutrate=1e-9,fitness=1,mfn=1e9,cvfn=0.5,distr=goflnormBA,death=0){
#   Returns as a n by 2 matrix, a sample of size n of mutant counts paired 
#   with final counts. The final numbers are simulated with the log-normal 
#   distribution with mean mfn and coefficient of variation cvfn. 
#   Variable death is the probability of death of a cell. 
#   Each mutant count is simulated with a Luria-Delbruck distribution 
#   GLD(ni*mutrate,fitness,distr,death), if the corresponding final count is ni.
#
#   usage: rmut(50)
#          rmut(50,death=0.1)
#          rmut(50,1e-8,0.5,2e8,0.3,dexp,0.1)
# 
sdl2 <- log(1+cvfn^2)                   # variance-log parameter
ml <- log(mfn)-sdl2/2                   # mean-log parameter
sdl <- sqrt(sdl2)                       # sd-log parameter
fn <- rlnorm(n,meanlog=ml,sdlog=sdl)    # log-normal sample of final numbers
nmut <- rpois(n,mutrate*fn)             # Poisson numbers of mutations
mc <- rep(0,n)                          # initialize sample of mutant counts
for (i in 1:n){                         # loop on each Poisson number
    if (nmut[i]>0){                     # if there are mutations
        mc[i] <- {sum(rGY(nmut[i],      # Poisson sum of Yule variables
                 fitness,distr,death))} # parameters
    }                                   # end if
}                                       # end loop                        
return(cbind(mc,fn))
}                                       # end function rmut

#-----------------------------------------------------------------
#                      p0-method
#-----------------------------------------------------------------

P0.pi <- function(mc,mfn,cvfn){
#   Returns the p0-method estimate of the mutation rate for a sample 
#   of mutant counts, given as vector mc. The mean and coefficient
#   of variation for the final number of cells are mfn and cvfn.
#   If cvfn is not missing, the bias correction is applied.
#   The estimate of the mutation rate is returned together with
#   its standard deviation. 
#
ss <- length(mc)                        # sample size
p0hat <- length(which(mc==0))/ss        # frequency of zeros
alphahat <- -log(p0hat)                 # alpha estimate
pihat <- alphahat/mfn                   # pi estimate
vpi <- (1-p0hat)/(p0hat*mfn^2)          # variance pi estimate
if(!missing(cvfn)){                     # bias correction
   pihat <- {pihat*
               (1+alphahat*(cvfn^2)/2)} # relative bias
   vpi <- vpi*(1+alphahat*(cvfn^2))^2   # variance correction
}
sdpi<- sqrt(vpi/ss)                     # standard deviation
res <- {list(pmut=pihat,sd.pmut=sdpi)}
return(res)
}                                       # end function P0.pi

MLP0.pi <- function(mc,fn){
#   Returns the maximum likelihood estimator of the mutation 
#   probability for a sample of mutant counts paired with 
#   final numbers. Only the number of null mutant counts is 
#   taken into account (p0-method). 
#
ss <- length(mc)                        # sample size
sc <- min(fn)                           # scaling factor
fn <- fn/sc                             # rescale final counts
                 # mutation probability by p0-method
mc <- ifelse(mc==0,1,0)                 # transform into 0's and 1's
dLL <- function(p){                     # derivative log-likelihood
   v <- fn*(1-mc)
   v <- v/(exp(p*fn)-1)
   v <- v-mc*fn
   return(sum(v))}                      # end function dLL
ddLL <- function(p){                    # 2nd derivative log-likelihood
   v <- fn^2*(1-mc)
   v <- v*exp(p*fn)
   v <- v/((exp(p*fn)-1)^2)
   return(sum(v))}                      # end function ddLL
ub <- -log(mean(mc))                    # upper bound
lb <- ub/max(fn)                        # lower bound
pe <- uniroot(dLL,lower=lb,upper=ub)    # solve gradient
pe <- pe$root                           # ML estimator
sdpe <- 1/sqrt(ddLL(pe))                # standard deviation
pe <- pe/sc                             # scaling
sdpe <- (sdpe/sc)                       # standard deviation
res <- {list(pmut=pe,sd.pmut=sdpe)}
return(res)
}                                       # end function MLP0.pi


#-----------------------------------------------------------------
#               Maximum Likelihood estimates
#-----------------------------------------------------------------


#---------------- Raphson-Newton on gradient ---------------------

ML.pirho <- function(mc,fn,M="D"){
#   Returns the maximum likelihood estimator of the mutation 
#   probability and relative fitness for a sample of mutant 
#   counts paired with final counts. 
#   The model M is "D" (Dirac) or "E" (Exponential).
#   The encoded algorithm is the simplest: Raphson-Newton on gradient. 
#   More sophisticated methods lead to better performances.
#
                  # parameters
win <- 500                              # winsorization parameter
miter <- 100                            # maximal number of iterations
tol <- 1e-5                             # tolerance for relative precision
ss <- length(mc)                        # sample size

                  # winsorization
mmc <- max(mc)                          # maximal mutant count
ifelse(mmc>win,win,mc)                  # replace high values by win

                  # define gradient and Hessian of Log-Likelihood
LDpirho <- function(p,r){               # LD probabilities and derivatives
   DQ <- NULL
   for (i in 1:ss){                     # get values of GLD distribution
      dq <- dGLD(mc[i],fn[i]*p,r,M,deriv=TRUE)   
      dq <- dq[,(mc[i]+1)]              # last entry
      DQ <- cbind(DQ,dq)
   }                                    # end for
   colnames(DQ) <- NULL
return(DQ)}                             # end function LDpirho
 
grad.Hess <- function(p,r){             # gradient and Hessian
   dq <- LDpirho(p,r)                   # get matrix of LD probas
   dlp <- sum(fn*dq[2,]/dq[1,])         # derivative in pi   
   dlr <- sum(dq[3,]/dq[1,])            # derivative in rho
   gr <- c(dlp,dlr)                     # gradient
   ddlpp <- -(dq[2,]/dq[1,])^2
   ddlpp <- ddlpp+dq[4,]/dq[1,]
   ddlpp <- sum(ddlpp*(fn^2))           # 2nd derivative in pi
   ddlrr <- -(dq[3,]/dq[1,])^2
   ddlrr <- ddlrr+dq[6,]/dq[1,]
   ddlrr <- sum(ddlrr)                  # 2nd derivative in rho
   ddlpr <- -(dq[2,]*dq[3,])/((dq[1,])^2)
   ddlpr <- ddlpr+dq[5,]/dq[1,]
   ddlpr <- sum(ddlpr*fn)               # 2nd derivative in (pi,rho)
   he <- {rbind(c(ddlpp,ddlpr),
                c(ddlpr,ddlrr))}        # Hessian
   res <- list(gr=gr,he=he)             # result as list 
return(res)}                            # end function grad.Hess

inv2x2 <- function(A){                  # inverse of a 2 by 2 matrix
   a<-A[1,1];b<-A[1,2]
   c<-A[2,1];d<-A[2,2]
   S <- rbind(c(d,-b),c(-c,a))
   S <- S/(a*d-b*c)
   return(S)}                           # end function inv2x2

                  # initialize estimates
rin <- 1                                # initial fitness
nz <- length(which(mc==0))              # number of zeros
if(nz/ss>0.1){                          # if enough zeros
   rpf <- MLP0.pi(mc,fn)                # compute p0 estimate
   pin <- rpf$pmut                      # mutation probability
   sdpin <- rpf$sd.pmut                 # standard deviation
}else{pin <- 2/mean(fn)}                # not enough zeros
prin <- c(pin,rin)                      # initial parameters

                  # initialize method
iter <- 1                               # iteration count
new <- prin                             # initial value
crit <- 1                               # stopping criterion
                  # main loop
while((iter<miter)&&(crit>tol)){        # stopping conditions for Newton-Raphson
   old <- new                           # update
   pit <- old[1]                        # current value of pi
   rit <- old[2]                        # current value of rho
   grhe <- grad.Hess(pit,rit)           # compute gradient and Hessian
   gr <- grhe$gr                        # gradient
   he <- grhe$he                        # Hessian
   new <-old-inv2x2(he)%*%gr            # new value
   crit <- max(abs((old-new)/old))      # stopping criterion
   iter<-iter+1                         # next iteration
}                                       # end main loop

pf <- new[1]                            # final value of pi
rf <- new[2]                            # final value of rho

hef <- grad.Hess(pf,rf)$he              # compute Hessian
hefi <-  inv2x2(hef)                    # compute inverse matrix
sdp2 <- hefi[1,1]                       # variance probability
sdr2 <- hefi[2,2]                       # variance fitness
   sdpf <- sqrt(-sdp2)                  # standard deviation probability
   sdrf <- sqrt(-sdr2)                  # standard deviation fitness
res<-{list(pmut=pf,sd.pmut=sdpf,        # stack results
             fitness=rf,sd.fitness=sdrf)}
return(res)
}                                       # end function MLN.pirho

#-----------------------------------------------------------------
#            confidence intervals and comparison testing
#-----------------------------------------------------------------

confint.gauss <- function(pmut,sdpmut,level=0.95){
#   Returns a confidence interval for a Gaussian variable
#   with mean pmut and standard deviation sdpmut.
#
p <- (1+level)/2                        # right probability
qn <- qnorm(p)                          # Gaussian quantile
ic <- pmut+c(-1,1)*sdpmut*qn            # confidence interval
ic <- signif(ic,3)
cn <- {c(
   paste(as.character(round((1-p)*100,1)),"%"),
   paste(as.character(round(p*100,1)),"%"))}
names(ic) <- cn                         # column labels

return(ic)
}                                       # end function confint.rho

compare.gauss <- function(pA,sdA,pB,sdB){
#    Returns the p-values of the comparison test for two
#    Gaussian variables with means pA and pB, standard
#    deviations sdA and sdB.
#
sdd <- sqrt(sdA^2+sdB^2)                # sd of difference
md <- (pA-pB)/sdd                       # reduced mean of difference
pv <- pnorm(md)                         # pvalue
options(scipen=-5)
if (md<0){res=paste("A<B",as.character(signif(pv,2)))
    }else{res=paste("A>B",as.character(signif(1-pv,2)))}
options(scipen=0)
return(res)
}                                       # end function compare.gauss

#-----------------------------------------------------------------
# H.L. David Probability distribution of drug-resistant mutants in
#      unselected populations of Mycobacterium tuberculosis,
#  Appl. Microbiol., 20(5), 810--814 (1970)
#-----------------------------------------------------------------
#          Data from Table 1 p. 812 of H. L. David (1970) 
# Classes have been replaced by a median, 1000 for the last class.
# 6-8 -> 10; 11-20 -> 15; 21-50 -> 45; 51-100 -> 75; 101-200 -> 150
# 201-500 -> 350; 501-1000 -> 750; 1000+ -> 1000
#-----------------------------------------------------------------
# Isoniazid 0.2 mug/ml
D1 <- c(0,1,2,2,3,3,3,3,4,rep(8,5),rep(15,2),rep(45,3),350)
nfD1 <- 1.62e8
D2 <- c(0,0,8,8,rep(15,10),rep(45,16),rep(75,9))
nfD2 <- 3.15e8
# Isoniazid 1.0 mug/ml
D3 <- c(rep(0,3),rep(1,5),rep(2,3),3,5,5,8,rep(15,3),75,350)
nfD3 <- 1.62e8
D4 <- c(rep(0,4),1,2,8,8,rep(15,5),rep(45,20),rep(75,7),rep(150,2))
nfD4 <- 3.15e8
# Streptomycin 2.0 mug/ml
D5 <- c(rep(0,9),rep(1,8),2,2,4)
nfD5 <- 1.62e8
D6 <- c(rep(0,7),2,rep(15,4),rep(45,18),rep(75,11),rep(150,2),rep(350,2))
nfD6 <- 3.15e8
# Rifampin 1.0 mug/ml
D7 <- c(rep(0,19),1)
nfD7 <- 1.62e8
D8 <- c(rep(0,42),rep(1,3),2)
nfD8 <- 3.15e8
# Ethambutol 5 mug/ml
D9 <- c(rep(0,12),1,2,15,45,45,75,350,750)
nfD9 <- 1.62e8
D10 <- c(rep(0,15),1,3,3,8,8,15,rep(45,11),rep(75,7),rep(350,5),750,1000)
nfD10 <- 3.15e8
# Group results as list of vectors
D <- list(D1,D2,D3,D4,D5,D6,D7,D8,D9,D10)
#-----------------------------------------------------------------
#          Data from Table 2 p. 813 of H. L. David (1970) 
#-----------------------------------------------------------------
mcD2 <- c(4,0,1,0,1,0,0,0,0,0)
fnD2 <- (1e9)*c(1.3,0.92,1.3,2.5,1.3,1.6,1.3,2.5,2.5,2.0)

#-----------------------------------------------------------------
# J. Werngren and S. E. Hoffner, Drug susceptible Mycobacterium 
# tuberculosis Beijing genotype does not develop mutation-conferred
# resistance to Rifampin at an elevated rate,
# J. Clin. Microbiol., 41(4) 1520-1524 (2003) Table 1 p. 1522
#-----------------------------------------------------------------
W1 <- c(3,4,4,5,5,5,5,5,6,6,6,7,7,8,8,8,9,9,9,10,11,11,12,13,17)
nfW1 <-  2.3e8
W2 <- c(0,rep(1,3),rep(2,5),3,3,4,4,4,4,5,5,6,6,6,8,10,11)
nfW2 <- 0.5e8
W3 <- c(0,0,1,1,1,2,2,2,2,2,2,3,3,3,4,4,4,5,6,7,7,7,10,12,18)
nfW3 <- 1.3e8
W4 <- c(0,0,1,2,2,2,rep(3,10),rep(4,5),6,9,9,12)
nfW4 <- 1e8
W5 <- c(rep(0,3),rep(1,7),rep(2,5),rep(3,3),rep(5,3),6,8,12,16)
nfW5 <- 1.6e8
W6 <- c(0,1,2,2,3,3,3,3,rep(4,5),rep(5,3),6,6,8,8,9,11,14,15)
nfW6 <- 1e8
W7 <- c(1,1,2,2,3,rep(4,4),rep(5,9),rep(6,5),9,14)
nfW7 <- 1e8
W8 <- c(rep(0,4),rep(1,6),rep(2,6),rep(3,3),4,6,6,9,10,21)
nfW8 <- 0.8e8
W9 <- c(0,0,rep(1,6),2,rep(3,7),4,4,5,5,5,6,6,6,7)
nfW9 <- 1.2e8
W10 <- c(rep(0,8),rep(1,8),2,rep(3,4),5,6,6)
nfW10 <- 0.6e8
W11 <- c(0,0,rep(1,7),rep(2,8),3,3,rep(4,4),5,5)
nfW11 <- 0.8e8
W12 <- c(0,0,1,1,rep(2,5),rep(3,4),4,5,5,5,6,7,9,9,rep(10,3),16)
nfW12 <- 0.9e8
W13 <- c(rep(0,6),rep(1,7),2,4,4,4,6,6,6,7,10,11,13,15)
nfW13 <- 0.9e8
